# Supplementary material for: A novel glycosyltransferase-related lncRNA signature correlates with lung adenocarcinoma prognosis
Source: Front Oncol. 2022 Aug 18;12:950783. doi: 10.3389/fonc.2022.950783 (PMC9434379; doi:10.3389/fonc.2022.950783)
Supplement: Supplementary Table 1 — The 14056 lncRNAs from the TCGA database [file Table_1.xlsx]

## Sheet: table s1 14056lncRNAs
14056 lncRNAs
AC032019.2
AL355297.2
AC108037.1
ITGB5-AS1
LINC01901
AC010491.1
AL354993.2
CFAP20DC-AS1
LINC00598
AC009271.1
AP003392.1
LINC01173
AC011473.1
AP001120.1
AC007848.2
AC106037.2
AC026474.1
AC010148.1
LINC00114
MUC12-AS1
AC022336.2
LINC00237
LINC01028
AC021483.2
AC022535.1
AC009464.1
LINC01153
AC109462.2
AC012254.3
LINC02140
AC009041.3
AL121917.2
AC009065.2
LINC01941
WAKMAR2
AC008870.2
AL513534.2
CPEB2-DT
AC011481.1
AL391684.1
AC012038.1
AL008726.1
AP005137.2
AC008429.3
AL807752.2
AC009021.2
LINC02441
LINC01228
LINCR-0001
AC006116.4
AC026803.2
AC068228.1
AL118556.1
AL365205.4
LINC02113
AC007608.1
LINC00554
C6orf99
AC144548.1
AC009754.1
AL133387.1
LINC01580
AL080317.2
C5orf66
AC015631.1
AC112242.1
LMX1A-AS1
AC137056.1
AP001267.2
LINC00445
LINC01556
KCNH7-AS1
TNKS2-AS1
AC129492.4
AC108449.3
AL135923.2
SCEL-AS1
CR383656.10
AC008738.5
LINC02186
SRGAP3-AS1
AL160004.1
Z94721.1
AC005344.1
LINC00158
AC093690.1
LINC02747
AL121929.1
SNHG8
LINC02728
AL136988.2
MIR1-1HG-AS1
AC145285.2
AC008659.1
AC008403.2
AC253536.3
AC079907.1
AC069503.1
LINC01845
AC093227.1
AC005828.4
AP000289.1
AC013287.1
LINC02128
AC005392.3
LINC01570
AC100793.2
ZNF32-AS1
HAS2-AS1
TGFA-IT1
AC004471.1
AC016542.1
AC010525.1
EML2-AS1
AC010528.1
MIR22HG
AC104984.1
AP000654.1
BIRC6-AS1
LINC01039
AC015911.8
AC233992.3
AC005519.1
AC114488.2
LINC02020
AC084083.1
AC087742.1
LINC01342
AC026367.1
AL391121.1
LINC02284
AC012184.1
GAS5
AC005342.1
TMEM26-AS1
AC006064.5
LINC01107
AL359258.1
AC087190.1
AC099786.3
TTTY7B
AC104088.1
LINC01748
AC084757.3
AC105339.3
AC136424.1
AC008543.5
AC007009.1
LINC01365
AC243547.2
AC011601.1
AC106730.1
AC005050.1
AC079779.4
AL031779.1
ERICH3-AS1
AC002116.1
AP001496.2
AC005005.4
AC008808.1
AC005828.5
AC078785.1
MYOCD-AS1
LINC00648
AF067845.1
Z99716.1
AL157392.1
AC118653.1
AC092376.2
AL136038.2
TTTY1B
AC020891.2
AL031846.2
LRRK2-DT
AL121928.1
AC093801.1
AC133919.2
LINC02390
LINC02639
AC068790.9
AC016747.1
AC010609.1
AC126121.3
AC091987.1
AL031651.1
AC074135.1
AC105398.1
AP000864.1
AC084125.2
AF096876.1
AC117834.2
CACNA2D1-AS1
AL157896.1
AP000777.1
LINC01682
LINC00358
AC091944.1
AP003557.1
PRKG2-AS1
AF127577.2
AC107072.1
AP002748.4
AC124283.1
INE2
IL12A-AS1
AP000697.1
AL138478.1
LINC01768
AC011995.2
LINC01583
AL161640.1
AC025031.3
AC140847.1
LINC00881
AC092327.2
KF456478.1
AC011120.1
AC139497.1
AC011998.2
LINC01712
AC132872.1
AC144831.1
AL596211.1
AC022874.1
LINC02071
AC018814.1
AL138960.1
AL157402.1
SLC2A9-AS1
LINC01650
AP005230.1
AL139041.1
AC002519.1
AL450992.1
AC114928.1
UBR5-AS1
AC009779.2
AL357153.1
AC016597.2
AC023161.1
AC100763.1
AC025437.1
AC108517.1
LINC02732
AP003119.2
LINC00653
AC009137.1
AC008915.2
LINC02610
C11orf72
LINC01744
AC068658.1
AC010320.1
AC104506.1
AC110769.2
AP000251.1
AC004147.2
AC010503.2
AC004542.2
AC018697.1
AL109930.1
FAM197Y7
AC104794.5
AL133325.2
AC110491.2
AC125494.3
AC104076.1
LINC01721
AC009065.7
AP000462.1
AC073539.3
LINC00661
FOXD1-AS1
AC111182.1
NRSN2-AS1
RNF217-AS1
AC118758.2
AC097478.3
AC123595.1
AC010504.1
AL161729.3
AC134772.1
AL008635.1
AC128685.1
AC105390.1
AL358473.1
AC007272.1
CHROMR
AC004263.1
HOXC-AS1
AC022145.1
NCRNA00250
AC021016.2
AC011462.4
AL450306.1
LINC01238
AC087463.2
AC026461.2
AC105940.1
AC092941.2
AC008870.1
AL031663.3
AC005303.1
AC010999.1
RABGAP1L-DT
AC135068.4
AC090617.1
AL136460.1
AP000487.1
AC008629.1
AC008080.4
FBXW7-AS1
AL139193.2
AC139769.2
AC015921.1
TEMN3-AS1
TTTY17C
ZNF426-DT
AC073863.1
AC026991.1
AL031727.2
AP000424.1
AC010729.1
LINC02752
AL031055.1
LINC02514
AC002066.1
LINC01151
AC078795.1
AC233976.1
AC073195.1
LINC01392
AL031668.1
AL356130.1
AL445228.2
AC004946.1
AC092868.2
AC004585.1
AC092279.1
AL359091.4
AC055855.1
AC004882.2
LINC01963
AC090587.1
AC022392.1
AC099550.1
AC109349.1
AL096803.3
AP006545.1
LINC02548
LIPE-AS1
AC084866.2
FAM27E3
AC090559.1
AC096921.2
AF241725.1
AC111194.2
CLEC12A-AS1
MUC20-OT1
AC079466.1
LINC01339
AL121885.3
AL049836.2
LRRC52-AS1
TNFRSF14-AS1
ZNF474-AS1
CCAT2
AC078955.1
AC127024.5
AP003396.3
AC021683.1
LINC02615
LINC01788
AL589745.2
SDCBP2-AS1
AC034229.2
AC114954.1
AC011396.1
AC090155.2
TP73-AS2
PLCB1-IT1
LINC00939
LINC00922
AC009134.1
AC003984.1
CR559946.2
AC090415.2
AL139240.1
LINC01357
AC011468.3
AL589765.5
MIR3150BHG
AP000345.2
AC092756.1
AC008060.2
TTC3-AS1
AL512328.1
AC004908.1
AL354696.2
AC010105.1
LINC01839
CNTN4-AS1
C21orf62-AS1
AC006450.2
AC142472.1
SNHG32
LINC02830
AC006013.1
AC018695.6
FAM242D
AL118516.1
AC117430.1
CBR3-AS1
AC005224.3
LINC01067
AC006357.1
AL359693.1
AC063926.1
AL022396.1
AC007663.3
AL731567.1
AL135924.2
AL354892.2
MAPT-IT1
LINC02828
AL021707.7
AC019183.1
AC099518.1
AL161630.1
LCA10
AC008686.1
DSCR4
AC093909.4
ARHGAP22-IT1
AC142086.4
AP006623.1
FOXD3-AS1
LINC00498
LINC02533
AL096678.1
AC008737.1
AL606490.3
AC007922.3
AL139021.2
AC012640.3
AC087301.1
AC117462.1
LINC02115
AP006621.4
AL662791.1
AC078852.1
AL390728.5
AL356133.1
EXOC3-AS1
AP001922.6
AP001136.1
AL450344.1
AC113423.2
TTTY3B
AL669970.2
AL021707.1
AC104532.2
LINC01873
AP001056.1
AC093305.1
LINC02563
AC009495.3
DLGAP4-AS1
AC008543.3
AC110023.1
AL158070.1
PLAC4
AC087501.2
AL133166.1
LINC02475
RERG-IT1
AL355076.2
OTUD6B-AS1
LINC01977
AC092138.1
AC138915.3
LINC02721
AL139246.5
AC103925.1
LINC02111
AC009318.4
AC007216.1
NR2F1-AS1
ITGA9-AS1
LINC01925
FGF12-AS1
AC100774.1
RHPN1-AS1
AL731566.3
NCKAP5-AS2
TMCC1-AS1
AP001330.4
LINC01491
LINC01649
AL031709.1
ACBD3-AS1
AC093157.1
AL139317.1
SMIM2-AS1
LINC01938
AC022960.1
LINC01030
TRAM2-AS1
AC007327.2
AL391832.3
AL121974.1
AC093484.3
AC104031.1
AC011912.1
AC019171.1
FHAD1-AS1
LINC02508
LINC01829
AL356215.1
CR936218.1
AC011477.3
AP001160.1
CTD-3080P12.3
PAXIP1-DT
AC007998.4
AL138930.1
AP005242.3
AL645939.4
LINC01356
AC022196.1
AL157395.1
AC242842.1
NDFIP2-AS1
Z97353.2
MIR7515HG
AC087294.1
PCBP1-AS1
ARHGEF7-AS2
NNT-AS1
AC004837.3
AL355103.1
AL162391.1
SMARCAL1-AS1
AC022558.3
AC027796.1
LINC01326
RAB11B-AS1
AC007333.1
LINC01582
NKX2-1-AS1
AL359195.1
AL353052.1
AC005014.3
AC008592.3
AC131212.1
C8orf31
AC025280.2
BLACE
H3-3A-DT
AC099521.1
AL035691.1
AP000402.1
LINC01705
AC091114.1
AC108467.1
AL133227.1
AL136369.1
AP000997.2
AL360157.1
AL359878.1
ZBED3-AS1
AC020656.1
LINC00868
AL354733.2
LINC02120
LINC00363
AC112693.1
AC110716.2
AC022523.3
AC012150.2
AL162425.1
CASC19
ATP2B1-AS1
AL138957.1
AL160408.1
PDZRN3-AS1
AC006441.1
AP000781.1
AL162595.2
AC026316.3
LINC02596
AC091180.3
AL161896.1
NTM-IT
AL021154.1
LINC00174
AL512329.2
LINC00928
AC078881.1
ADGRD1-AS1
AC008937.2
AC005606.1
AC006026.3
AC114488.1
MIR4300HG
DM1-AS
FAM99A
AL645608.6
Z98885.2
AC022695.3
AC107220.1
AL023803.2
AC026471.5
AC009562.1
AC015912.3
AC020978.5
AP001318.1
AC073655.1
AL357033.3
LINC02591
AC087667.1
AC006055.1
AL512288.1
AC120498.3
LINC01828
SMC2-AS1
GPRC5D-AS1
AC023824.5
AL133465.1
LINC01812
ZNF252P-AS1
AP005059.1
AL121749.1
AC099792.1
AC019186.1
AC090578.2
AL133445.2
AC099554.1
AC003986.2
SYNE1-AS1
SNTG2-AS1
AL031584.2
AC096719.1
AC126121.2
FLJ46284
AL512631.1
FAM242C
AC104389.2
LINC02304
LINC02651
RGMB-AS1
KCNK15-AS1
AC006288.1
AC128687.2
FAM193B-DT
AL031733.2
AC007389.3
CLLU1
LINC02358
AP002336.2
AL021707.6
AC026367.2
AC008764.8
AC027801.2
KIZ-AS1
AL731577.2
AC090630.1
AC109587.1
AC026341.1
FAM225B
AC127024.2
AC007192.2
AC226118.1
AL450468.2
ZMIZ1-AS1
AL355574.1
AC073626.1
AC004771.3
AL353626.1
DLGAP1-AS3
AC105265.3
AC124045.1
AL353742.1
AL139260.1
AC006213.5
AC245014.1
AC099754.1
AC021785.1
AL137127.1
STX17-AS1
AC244197.2
LINC01917
LINC02041
RNF157-AS1
AL390061.1
AC080078.1
AC012150.1
AC091588.3
AC090193.1
AC091814.1
AL158835.2
AC100807.2
AC008115.2
LINC00385
AC091563.1
FAM230E
NECTIN4-AS1
AC011498.6
PACRG-AS2
AC244093.4
AC036108.1
AC136285.1
AP003393.1
LINC02305
AC008413.2
IGBP1-AS2
AC096736.1
LINC01880
LINC01863
AC104119.1
PART1
AC069439.2
AP001178.1
LINC01960
AC076966.2
LINC02584
AC106795.3
LINC02225
AL139288.1
AL138733.1
AC026347.1
AL132657.2
AP001107.2
AC002044.1
AC106791.1
AP004247.2
LINC02173
AC002070.1
AC007786.2
LINC01445
AC124852.1
AC009312.1
AC079089.1
LINC01834
AC008147.2
LINC02570
AC015819.2
DLX2-DT
AL353152.1
LINC02352
AC080013.3
AC137630.4
AC106795.5
AC005993.1
AL445228.1
AC112493.1
AC007193.1
AC063919.1
LINC01718
LINC00613
AC099343.2
LINC02720
AC044873.1
LINC00373
ITIH4-AS1
AL603839.2
AC005180.2
AC078980.1
AC073941.1
AC022613.1
AC009505.1
AC097658.2
AL137002.1
AC244093.3
LINC02253
AC006141.1
AC006150.1
ARHGEF9-IT1
AC245297.3
AC016355.1
AC007938.1
TTTY20
AC068308.1
FRY-AS1
AC136188.1
AP003122.2
AC025918.1
AL157832.2
AC022634.2
MIR663AHG
AC006273.1
LINC02268
LINC01426
LRIG2-DT
AC027130.1
AL157786.1
AC109460.1
LINC01645
AL355613.1
AC069185.1
AC089999.1
URB1-AS1
AC243829.2
NLGN1-AS1
LINC01833
AP000722.1
AC009320.1
AC011510.1
AC027335.1
AC083964.1
Z99916.1
AC012442.1
AC004052.1
AL591684.1
DSCR8
PRKCE-AS1
LBX2-AS1
MIR4527HG
AC016912.1
AC139491.4
TM4SF1-AS1
GNAS-AS1
AL020996.1
AC005746.2
AC125616.1
AC110285.5
LINC01412
AC104009.1
AL133467.3
AL355803.1
ARIH2OS
LINC02853
LINC01792
AC112722.1
AC011473.3
AC093281.1
AL161645.1
ACSL6-AS1
AC092979.1
AL354810.1
AC105046.1
AC015818.8
AC025031.1
AC022469.1
AL121772.3
AC022784.2
AC022001.3
AL009178.2
LCMT1-AS2
LINC02477
AC026979.1
AL359094.1
AC090921.1
TTTY6
L34079.3
AC080112.1
AC093797.1
AC245033.2
PPM1F-AS1
AC246817.2
ROPN1L-AS1
TRPC7-AS1
AL390774.2
LINC02833
AL160408.3
LINC00280
DNAH17-AS1
AL591686.1
AC215217.1
AC079298.1
LRRC7-AS1
AC010307.3
AL451048.1
AP000842.3
ABCA9-AS1
LINC02750
AL161616.2
AC109449.1
AL691482.3
AC008735.2
ARAP1-AS2
DHRS4-AS1
AC002563.1
CASC16
AC091982.1
OGFR-AS1
AC025887.1
AP000959.1
ASAP1-IT2
AC011726.1
BCAR4
LINC00501
AL391361.2
LINC01936
AC141273.1
FAM3D-AS1
TCF4-AS1
AC087463.1
AP001266.1
LINC01719
AL355990.1
AL050344.1
AL590867.1
AC069114.1
AC073869.1
AP001107.9
AC093802.1
HEXA-AS1
AC009117.2
AP003498.1
AC023908.1
AC008992.1
LINC02754
AL772337.2
AC092431.1
LINC00841
AC104417.2
CYP4F26P
UBL7-AS1
AC107398.2
AC103923.1
AC098850.2
AC113391.1
AC082651.3
EIF1AX-AS1
AC084824.3
AC011444.1
LINC01713
AC008125.1
CATIP-AS1
AC087501.3
RNU6ATAC35P
AC025569.1
AP001062.2
ERICH6-AS1
AL133299.1
AC099314.1
LINC00222
AC008764.2
LENG8-AS1
U91328.3
AC092378.1
AC079742.1
AC106729.1
PTPRT-AS1
AL136537.1
AC005481.1
ATP6V1B1-AS1
AC019130.1
AC023983.1
SIDT1-AS1
ATP13A5-AS1
AC123768.1
AC034228.2
AC011474.1
LINC02656
AC092637.1
AC138869.3
LINC02454
CDRT8
AC009081.1
AL139807.1
SNHG5
LINC02122
ARHGEF7-IT1
AC011455.1
AL391336.1
AC009930.1
AC022188.1
MIR4500HG
AC136443.3
AC010760.1
ALDH1L1-AS1
AC007731.3
AC103726.1
LINC02631
AC092296.1
AC083906.3
AC067930.4
AC005301.1
WWTR1-IT1
AC092316.1
AC096637.2
AC073896.5
AF131215.5
AC034114.2
IGSF21-AS1
SUGT1P4-STRA6LP
AP001972.1
AC025164.1
AL121929.2
AC068700.1
AC008741.1
AL096869.2
U47924.3
AC090970.2
AL451129.1
LINC02146
AC011525.2
AC020703.1
EDIL3-DT
AC007098.1
LINC00440
AC092574.2
PRKX-AS1
AC116407.1
LINC00958
LEF1-AS1
C4A-AS1
AL008638.1
AL109954.1
AL360169.2
AC051619.3
LINC01743
AC131159.1
LINC00244
LINC02306
LINC02118
AC093726.2
CLRN1-AS1
AL353708.3
UNC5B-AS1
AC106779.1
LINC02868
AC108134.2
LINC01232
ANK3-DT
AC025576.1
AC096736.3
AC108047.1
AC016831.5
LINC02444
LINC00173
AC010976.2
CSGALNACT2-DT
PDE2A-AS2
AF129075.2
AC116035.1
AC108516.1
AC027682.2
AL512791.1
AC092364.1
UXT-AS1
TBC1D22A-AS1
AC007342.1
AC015922.2
AC009275.1
GTSCR1
AL031587.1
AL008729.2
DANT2
C21orf91-OT1
AL121757.2
AC108868.2
GLYCTK-AS1
AC108099.1
LINC01135
AC025263.1
AL445465.1
DOCK9-AS1
AL031600.3
NRAD1
AC004920.1
AC023644.1
AC004869.1
AC078850.2
AC145423.1
AL354919.1
AL157838.1
AC092171.4
AC013269.2
AC106894.1
AC068993.2
LINC01249
CEROX1
AL355499.1
AC079799.1
AL157392.4
AC000068.2
AC104836.1
MANCR
AL928654.2
SMAD1-AS2
AC069200.1
AC008517.1
AL513324.1
AC015574.1
AC105290.1
LINC02273
AP007216.1
LEMD1-AS1
AC084879.2
PABPC5-AS1
AL136982.2
AC132825.3
AC018558.1
AC068051.1
AL513348.1
LINC01447
AL121901.1
AL121845.4
AC093072.1
AC245884.1
AC102945.1
FAM230B
MEIS1-AS2
NBR2
AC092484.1
LINC02070
LINC02094
AC107952.2
AC107959.2
LINC02182
DIO2-AS1
AL450442.1
AC012676.3
AC036214.1
AL353753.1
AC060780.1
AC019205.1
AL137009.1
AC008083.3
AC068789.1
LINC02800
LINC01890
LINC02151
AC040914.1
AC012360.1
AL161725.1
BX072579.2
AL078599.2
AC090907.2
AC012613.2
AC009292.2
AC087516.1
NR4A1AS
AC010531.3
LINC01449
AC123567.2
AMMECR1-IT1
AL589843.1
AC087190.3
LINC00838
AC111152.2
LINC01184
LINC02870
AC005520.5
AC091133.3
AC016710.1
HPAT5
AC010834.1
LINC01976
AC112204.2
AC034206.1
CU634019.1
AC036222.2
BX293535.1
MIR222HG
BX322234.2
AC100801.1
AC015961.2
CASC11
AC087399.1
AC132872.2
AP003170.4
AC012366.1
AC012494.1
AL500522.1
LINC02391
AC008877.1
LINC02412
AL592430.1
AC092117.1
AATBC
AC092958.1
FO393419.2
AC244453.3
U73166.1
DANCR
CEP250-AS1
LINC01993
AC022778.1
FIGNL2-DT
BX324167.1
DGCR11
MIF-AS1
UGDH-AS1
AC034238.2
AC010776.1
AC104051.1
AC007216.2
AP005136.3
AP005264.3
AC093117.1
EML4-AS1
SLC25A30-AS1
AC022447.7
CLCA4-AS1
AC009075.1
AC239803.1
LINC00558
AC138028.1
AC096586.1
PCAT14
LINC01870
LINC01069
AC109460.4
AC022613.3
AC005580.1
AL138963.3
AP000679.1
AC109492.1
AC005021.1
MGAT3-AS1
AC009478.1
COL4A2-AS1
IGBP1-AS1
AC126335.1
AC127459.1
AC018413.1
AC092447.4
AP001476.1
LINC00382
MNX1-AS2
LINC02650
AC015674.1
SNAP47-AS1
AP001793.1
AC005740.4
AL591368.1
AC008966.1
AL133247.1
AL021393.1
AC119403.1
AC011824.3
AL355312.2
AOAH-IT1
BCL2L1-AS1
AC025257.1
AC079031.2
AC116158.1
DSCR9
AC007391.1
AC018832.1
AC126323.2
HRAT92
AL590490.1
LINC02134
AC092802.3
AC093388.1
SLC9A9-AS2
LINP1
AC002546.1
AC079380.1
AC004224.2
LINC01350
NUCB1-AS1
LINC02281
AC108865.1
AL731661.1
LINC01619
AC110288.1
AC015853.1
AC006213.1
AC020908.1
COL25A1-DT
AC015849.4
AC010729.2
LINC02700
COL5A1-AS1
LINC00387
LINC01264
AC099499.1
AC110751.1
AC005104.1
AL035425.1
LERFS
AC138894.2
AC097480.1
AC011978.1
PSORS1C3
AC115102.1
SLC25A5-AS1
AC009498.1
MYCNOS
AC009686.1
AL359237.1
LINC01120
LINC01633
LINC01524
AL450322.2
AL049869.2
NRG1-IT1
MGC27382
AC000067.1
LINC02782
LINC01600
AC012313.1
AC006019.1
LINC01836
AL606534.2
LINC00615
AL390955.2
AC003687.1
AC024132.3
AC127496.4
AL049874.3
AC026719.1
AC018755.1
AC006116.8
AC090515.5
AL158832.1
AC034226.1
AC020916.1
FEZF1-AS1
AC044802.1
AL354977.1
AL391335.1
AC009506.1
NCOA7-AS1
AC136698.1
AC027288.3
ZIC4-AS1
LINC01033
AP000692.2
AL390195.2
AC005082.1
AL031651.2
LINC02012
LINC02735
LINC02691
LINC01763
AC011995.1
AP002856.1
AC004973.1
AC137590.2
AC008869.1
MTUS2-AS2
CATIP-AS2
AC025048.4
AC131097.3
AC020978.4
LINC01548
AC011479.2
LINC00887
AL117329.1
CASC20
CR392039.3
AC011352.1
AC004687.1
CU634019.2
AL449423.1
AL731566.2
AC111149.2
FAM78B-AS1
AC096543.1
AC068020.1
AL139020.1
LINC01989
LINC01602
AC106736.1
AC113615.1
LINC00681
AC009145.1
AC016597.1
AP003472.1
LINC00370
AC012313.7
SCAMP1-AS1
AC010809.2
AL022341.1
SEC24B-AS1
AC093799.1
ANKRD44-IT1
AC116351.1
AC062015.1
AC126365.1
AC011523.1
AC055720.2
SENCR
AL645608.7
AL353693.1
AC068831.3
AL355922.1
CARS1-AS1
AC068987.3
AC093714.2
AC009955.2
LINC01817
AC009120.5
AL158212.1
AC139149.1
LINC02276
AC087439.1
LINC00384
AL139023.1
LINC02088
LINC-PINT
LINC01840
AL139316.1
AL357093.1
AC044849.1
AC008750.2
GRID1-AS1
AC011290.1
LINC02726
SMCR5
AC022498.1
Z68871.1
MROCKI
LINC02371
AP006621.3
TTC28-AS1
DIP2A-IT1
TTTY22
LINC01564
AC005498.1
AC019193.3
MIR4435-2HG
AC084036.1
FLNB-AS1
LINC02769
AL589923.1
AC009264.1
LINC02166
LINC01483
AC008464.1
MAST4-IT1
AC017006.2
AL133481.3
PABPC1L2B-AS1
AC008554.1
AJ239318.1
AC092958.2
AC012087.2
AL031663.2
AC010247.1
AL391807.1
NAV2-AS5
AC021733.2
CACNA1C-AS3
KIF26B-AS1
TOLLIP-AS1
LINC01909
AC012464.1
AP003171.1
AC011611.3
AC004775.1
LINC02345
AP003043.1
LINC01853
AC115284.1
AC015802.4
AL024507.2
AC084706.1
FAM230A
AC063944.2
AC009139.1
THY1-AS1
LINC01657
AL035420.2
AL731569.1
ABCC5-AS1
AC099520.2
AL391839.1
AC009309.1
AL031008.1
LINC01096
AL109910.2
LINC02523
LINC01068
AP002336.3
AF212831.1
AC099063.1
CLIP1-AS1
AC097375.2
AC112196.1
AC105430.1
AC020637.1
AL359924.1
AC123912.2
LINC01432
AL158198.1
AC004014.1
AC010319.3
AC055758.2
AC136475.1
AC008574.1
LINC02595
AC061992.2
LINC02599
AL392023.1
AC068305.2
LINC01628
AC092127.2
AC025752.1
AL353803.1
AC011474.2
AP000879.2
PRKCQ-AS1
LINC02055
AC015909.1
AL157832.1
AC013762.1
AC104777.2
AL157392.3
AC010420.1
LINC01138
AL139384.2
LINC02685
AC011491.2
AL590440.1
AL135785.1
LINC01248
THRB-IT1
AP000547.2
AC007319.1
AC051619.4
AC008805.2
AL109741.1
AC093525.3
AP001178.3
AC006372.1
AC090948.2
LINC02101
LINC02237
C7orf69
AC044839.3
AC016598.2
CA3-AS1
VIPR1-AS1
AL132655.1
HS1BP3-IT1
LINC01208
AP001122.1
AC090241.2
GAPLINC
AC130404.1
AC018607.1
HS6ST2-AS1
AL354949.1
AL353596.1
KRTAP5-AS1
AL354861.3
AL161908.1
AL356481.2
AC012103.1
AC010230.1
U62317.2
AL732372.1
AC245452.4
AC019294.3
AC087289.1
LINC02044
LINC01099
AC007879.3
AC110995.1
BMP7-AS1
AC136489.1
AC026992.1
PCGEM1
LINC01632
AP001893.1
AC016687.2
AC093025.1
AC098484.2
TCEAL3-AS1
AC008514.1
AC009065.5
DNAJB5-DT
AC007637.1
AC010761.3
AC092834.1
AL513128.1
LINC01574
AC003092.1
SPIN4-AS1
AC113143.1
AC084809.2
AL023653.1
JADRR
AC073071.1
LINC02458
AC010226.1
AP002765.1
LINC01182
AC145207.6
AL133485.2
LINC01929
AL021392.1
LINC02382
RNF139-AS1
AC025773.1
LINC01980
AC027804.1
AC007496.1
AC010320.2
AL355516.1
LINC01397
AC007991.3
LINC02771
AC004817.1
AC012615.4
AC138393.2
AL359504.1
AL359711.2
AL356414.1
AC007314.1
AC007780.1
TIPARP-AS1
AP005229.1
AC083809.1
AC066612.1
MEF2C-AS2
LINC02627
AC084375.1
AC009852.1
AFDN-DT
AC115099.1
AC011476.2
AC104534.1
AC083900.1
AC005699.1
AL662789.1
AC011773.4
AP002360.1
AC092953.2
AL137076.1
AC010809.3
AC005393.1
LDLRAD4-AS1
KCNMA1-AS2
MANEA-DT
FGF13-AS1
ARMCX3-AS1
SNHG17
LHFPL3-AS2
AL391152.1
LINC00410
AC079341.1
LINC00536
AL139348.1
AP000866.2
TTTY6B
FP475955.1
ARHGAP15-AS1
AC016700.1
Z83839.2
LINC02004
AC112487.1
LINC01731
AL139350.1
NPHP3-AS1
AC010889.1
LINC01427
LINC00390
AL592148.3
AL513323.1
AL135786.2
LINC01013
AC022395.1
EHHADH-AS1
AC093627.3
AC012379.2
AC108010.1
AL355095.1
FAM131B-AS1
LACTB2-AS1
LINCR-0003
LINC02388
AC117569.1
AL049775.1
LINC02078
AC133550.3
AL445223.1
BRWD1-AS1
AC121338.1
AC098657.2
AC025434.1
AC068506.1
AC008742.1
AC144450.1
AL590560.3
AL645608.2
GCSIR
LINC01647
AL645728.1
AC026316.2
AC243773.2
AC009531.1
ETV5-AS1
LINC02331
AC087500.2
MTOR-AS1
CU633906.2
AC079866.2
SMIM15-AS1
ARNTL2-AS1
AC008948.1
AC113608.1
AL137802.2
DOCK8-AS1
AC104561.3
AC096736.2
LRRC8C-DT
AC022858.1
AC025259.1
AC096759.2
AC136475.4
AC092718.1
LINC00029
LINC00374
AL445933.2
LINC00404
LINC02872
AC087501.1
AC005529.1
AP003471.1
AC092675.2
AC068880.2
LINC01534
AP005121.2
AL136317.2
AF279873.3
AC012213.2
GSEC
AC006213.3
AP003501.1
LINC00489
LINC00364
AL513185.1
AC007679.1
PTCSC2
LINC02428
AL353615.1
SCAANT1
LINC01746
DHCR24-DT
AC013724.1
LINC02869
CAMTA1-IT1
LINC02725
AC092723.1
AP000550.1
AC004241.4
AL354754.1
ADARB2-AS1
AC021979.2
LINC01669
AC009292.1
AC022679.2
LMO7DN
AC066595.1
AC079949.1
LINC02206
ELMO1-AS1
AC018358.1
LINC02704
LINC00564
LINGO1-AS2
AP002856.4
Z82202.1
AL645634.1
AC245123.1
LINC01205
NADK2-AS1
AC007569.1
AC100803.2
AC012447.1
AC024084.1
VPS13B-DT
POLH-AS1
LINC00376
LINC01821
AC244517.11
AC005518.1
AC090541.1
AL035446.1
AL358393.1
AC010519.1
USP12-AS2
ALG1L9P
SGMS1-AS1
LINC01140
AC093583.1
BHLHE40-AS1
AC005379.1
AL441883.1
AC104078.2
AL645608.1
AC096746.1
RHOA-IT1
LINC00866
AC008940.1
AC011474.3
HCG14
AL928654.1
AL442128.2
AC069444.1
AC106820.5
AC021739.2
AC096677.2
AC092115.3
LINC01586
AC004253.2
DKFZP434H168
AC007638.1
AL359745.1
AC012506.4
AC008534.1
AC020661.3
IBA57-DT
AC018647.1
AP001198.2
AC243967.2
AC109992.2
AC008278.1
AC090181.1
Z97192.3
AC090337.1
LINC02106
LINC02690
AC011939.2
LINC01994
LINC02215
AC010834.2
AC037441.2
AC084809.1
BACH1-AS1
SOCAR
AC254562.3
AC023590.1
LINC01465
AC093525.5
AL157823.2
RTCA-AS1
AC104964.1
AL161719.1
AC078846.1
AL590648.2
CCND2-AS1
ZNF451-AS1
AC007292.1
AL359547.1
AC006299.1
DIAPH3-AS2
AL137779.2
LINC00513
AL121612.1
NOL4L-DT
LINC01374
AC004921.1
AC010468.1
LINC01947
AL138812.1
LINC02163
AC008966.2
VAC14-AS1
AC010327.4
AC021506.1
AC009228.1
CT70
LINC02325
SLC25A48-AS1
AC131956.1
AC091488.1
AC040977.1
AC108002.2
AC068790.4
AL606491.1
AC004975.2
MIR210HG
AC092125.1
AC074050.4
LINC00893
AP005229.2
DCXR-DT
MAL2-AS1
AC243960.1
AC007686.3
PPFIA2-AS1
AP001628.1
AP001172.2
BX664727.3
CASK-AS1
AC004009.1
LINC01345
AF107885.2
AC119424.1
AC018755.4
LINC02326
AL355097.1
AC025048.2
AL359644.1
LINC01970
AC254629.1
AL162171.1
AC090371.2
AC026904.2
AP003559.1
AP001922.3
HMBOX1-IT1
AC114763.2
AF131215.7
AC007556.1
LINC01424
AC017104.2
AC245052.7
LINC00566
AP003032.1
TSPAN9-IT1
AC018926.2
AC010240.3
C1QTNF1-AS1
AP001007.2
AL160006.1
AL606970.4
AC003956.1
AL136295.7
AL607028.1
AC090403.1
AC117386.1
ERVK9-11
C4B-AS1
CPNE8-AS1
AP001198.1
AC064836.1
AL135902.1
AC024610.2
CERNA3
PHKA1-AS1
AC013448.2
AC013248.1
DOCK4-AS1
AC009163.1
LINC01674
LINC00852
AC100786.1
AC138207.1
AC035140.1
ZNF460-AS1
PSD2-AS1
KCTD21-AS1
AL138899.1
Z99755.2
AC010680.5
AC243965.1
AL049651.1
AC025165.5
AP001107.8
AL133410.1
AC245884.11
Z97056.1
CLSTN2-AS1
AL451085.1
LINC01419
LINC02190
AP002008.3
AL132801.1
AC090503.2
AC018761.1
AC026401.1
LINC01091
AC090286.1
LINC02559
LINC01928
LINC02293
AC022087.1
AC009163.4
AL159169.3
LINC02135
EGFR-AS1
AC023906.2
LINC02392
LINC01251
AL049871.1
AC107398.3
SNHG12
ZFPM2-AS1
AC003005.2
AC083880.1
AC008074.2
AC011193.1
AC005281.1
AC093607.1
AC126323.6
AL049536.1
AC090987.1
AC003070.2
LINC01588
TRHDE-AS1
HOXA11-AS
AC077690.1
AC122108.2
LINC02671
MATN1-AS1
AC079684.1
APTR
AC006116.5
[truncated: 12,057 more rows]
