# Supplementary material for: A novel glycosyltransferase-related lncRNA signature correlates with lung adenocarcinoma prognosis
Source: Front Oncol. 2022 Aug 18;12:950783. doi: 10.3389/fonc.2022.950783 (PMC9434379; doi:10.3389/fonc.2022.950783)
Supplement: Supplementary Table 2 — The 257 GT-related genes from the GSEA database [file Table_2.xlsx]

## Sheet: Sheet1
GTs-gene
B3GALT1
B3GALT2
FUT4
FUT5
FUT6
FUT7
FUT9
MAN1A1
MAN1A2
MAN1C1
MAN2A2
MAN2B1
MAN2C1
ST3GAL4
ST8SIA4
ALG10B
ARFGEF1
CHP1
GOLGA2
IL15
POMT1
POMT2
RAMP1
SLC51B
DPM3
DPY19L1
DPY19L2
DPY19L3
DPY19L4
ALG1
ALG10
ALG11
ALG12
ALG14
ALG2
ALG3
ALG5
ALG6
ALG8
ALG9
B4GALNT2
B4GALT1
B4GALT7
DAD1
DDOST
DERL3
DHDDS
DOLK
DOLPP1
DPAGT1
ENTPD5
EXT2
FUT3
FUT8
GAL3ST1
GFPT1
GFPT2
GORASP1
KRTCAP2
MAGT1
MGAT1
MGAT2
MGAT3
MGAT4A
MGAT4B
MGAT4C
MGAT4D
MGAT5
MGAT5B
MLEC
MOGS
MPDU1
NUDT14
NUS1
OST4
OSTC
PGM3
PMM1
PMM2
RFT1
RPN1
RPN2
SLC39A8
SRD5A3
ST3GAL1
ST6GAL1
STT3A
STT3B
TMEM165
TMEM258
TUSC3
UBE2J1
UGGT1
UGGT2
A4GNT
B3GALNT2
B3GLCT
B3GNT2
B3GNT3
B3GNT4
B3GNT5
B3GNT6
B3GNT7
B3GNT8
B4GALT5
B4GAT1
C1GALT1
C1GALT1C1
C1GALT1C1L
CHST4
CRPPA
DPM1
DPM2
EOGT
FKRP
FKTN
GALNT1
GALNT10
GALNT11
GALNT12
GALNT13
GALNT14
GALNT15
GALNT16
GALNT18
GALNT2
GALNT3
GALNT4
GALNT5
GALNT6
GALNT7
GALNT8
GALNT9
GALNTL6
GCNT1
GCNT3
GCNT4
GXYLT1
GXYLT2
LARGE1
LARGE2
OGA
OGT
PLOD1
PLOD2
PLOD3
POFUT1
POFUT2
POGLUT1
POGLUT2
POGLUT3
POMGNT1
POMGNT2
POMK
RXYLT1
SLC35C1
SLC35C2
ST3GAL2
ST3GAL3
ST6GALNAC2
ST6GALNAC4
ST8SIA6
TET1
TET2
TET3
TMTC1
TMTC2
TMTC3
TMTC4
TRAK1
VEGFB
XXYLT1
ABCA2
ACER2
MT3
TMEM59
BET1
BET1L
GCC1
HID1
SGMS1
YIPF1
YIPF2
YIPF6
ADCYAP1R1
APP
ARL6IP1
ARSB
BAIAP2
BGLAP
CA4
CANX
CCDC47
CDKAL1
CKAP4
CYBB
EDN1
EPHA5
F12
GLUL
HCRT
HGFAC
HM13
HTR5A
KCNJ2
LIN28A
LRAT
LRPAP1
MACO1
MPZ
MTTP
MYOC
NAT8L
NCF1
P2RX3
PCSK1
PCSK9
PI4KB
PKM
PSEN1
PTGDS
RAB14
RANGRF
RP9
RPL18
RPL27
RPL4
RPL6
RPS21
RPS23
RPS26
RPS28
RPS29
SCGB1A1
SEC61A1
SEC61A2
SEC61B
SEC61G
SEC62
SEC63
SFTPA1
SFTPA2
SFTPD
SLC7A11
SPPL3
SRP9
SRPRB
SSR4
STAU1
STX17
SUCO
SYNE3
TMCC1
TMEM97
TP63
UBA1
ZC3H12A
