# Supplementary material for: A novel glycosyltransferase-related lncRNA signature correlates with lung adenocarcinoma prognosis
Source: Front Oncol. 2022 Aug 18;12:950783. doi: 10.3389/fonc.2022.950783 (PMC9434379; doi:10.3389/fonc.2022.950783)
Supplement: Supplementary Table 4 — The probe sequences of CISH [file Table_4.xlsx]

## Sheet: Sheet1
U91328.1	TTGAGAGAAGCATCAGCGGAGACC
	CTTTCCCGGAGCTCTCGCTCTTAG
	ACTCAGACCTGTAGTCTTCCACCAG
	TAATCCAAGGAGCCTCGTTTTTCGT
	CATGGCTCCCAAGGATGTCCTCA
AC246787.2	AGTGGGCACCTTCTTCCAGGACATT
	AGACAAAGAACCTTCCAGAAATCCC
	GAGGCATCTGGTGGCCCTCACA
	CTGGAACTCTCCCACATCTGACCTT
	TGCAGAAGCTCATCCAGGGTTGG
AC005034.3	GAACTAACAACCGCAAACACCTGGG
	CAGTAGGCAATGCTTGAAAAAAGTG
	TACTTAAAGGATTGACAGAGCACTCAT
	TTCTTGTTTAAGTCTCTGGTAGCCTG
	GTCTTGGACCCTGATCCCCATTTCT
AP000346.1	TACGTACGGTGTTAGACAGGGAATG
	ATTTGTCATCAGCAAAGGAGTGGTC
	GAAGAGAGTCCCCTGCGAACCATC
	CTATCAGGAACCTGAAGCCAGGCAG
	GTTTCTCACACTGCACTCCAGGTCC
AL603839.3	CTCCCAAAACCTGCTCTCGCATA
	AGACCAGAATCAGGGACCTGCTTT
	CCCCATCATCTTCTTTTCCTCCTCC
	ATACTGAATTAGGGAGGGATGCATA
	CCCCACTAGCTTGACACTCCCTCAT
AC087588.1	TAAAATACATGGGGAAGGGAATAAC
	TACTTACAGAATACCTTAATATATAGGAAG
	GGCAAAGAATACAAGCTTAGTTTAAATC
	GGGGAGTTTATTCTAATCGTTTCAT
	TTGGAGACTAGACAGACAATGAGCT
LINC01150	CCCATTAGCGAGTGGTTCTTTGC
	CCTCTCTGAACCTATTTTGGTTTGG
	GTCCACCAATCTTCAGCCACACG
	CTTCCGTTTTCTGTGCCTCCTTTCC
	TGTTCAGATAAGGCAAGCATGGAGC
LINC01843	GCTTGGTGACATCTCACTCAAGTCC
	CAGTACTTGCTGCCAAGAGCCTGA
	CAAGGAGAGACTCTGCCGCGAGT
	AGCATCCACCCCTGATAAGGACAGA
