# Supplementary material for: A novel glycosyltransferase-related lncRNA signature correlates with lung adenocarcinoma prognosis
Source: Front Oncol. 2022 Aug 18;12:950783. doi: 10.3389/fonc.2022.950783 (PMC9434379; doi:10.3389/fonc.2022.950783)
Supplement: Supplementary Table 5 — The primer sequences of PCR [file Table_5.xls]

## Sheet: Sheet1
Gene name	Forward primer	Reverse primer
U91328.1	CACTTCTTCTATTCTCCCAGCAATC	TCCTTTCCTTATTTACCCATGACC
AC246787.2	AATCTTCCCCGCCTGCCATC	ATTCCTCGGTCGCATCACAGC
AC005034.3	CCAGGTGTTTGCGGTTGTTAGTTC	ACAGAGCACTCATCGTAAGCAGTAG
AP000346.1	CCCCAGTGTGTATCATTCCCTGTCTAAC	GAGAGTCCCCTGCGAACCATCAC
AL603839.3	TCCCTCCCTAATTCAGTATCCG	CTAAACCCTCTCTTCTTCCCCACTA
AC087588.1	CTTTCCAGATGCACTTACTTTATAGC	TCATGACCAAGGCAAAGAATACAAG
LINC01150	AGACGCTTTGTCTGACTGCT	ACGAAGGAACGGCCAAGAAC
	AGGTTCCCGTGCATACACAA	GAGGCAGTGCAGTCAACTCT
LINC01843	TTTGGGGTGCAAGTTTCCTG	TGATAAGGACAGACGCCCCA
	CTTGGGGCGTCTGTCCTTAT	GCAAGTCTGACAGCATCCAC
