# Supplementary material for: A novel glycosyltransferase-related lncRNA signature correlates with lung adenocarcinoma prognosis
Source: Front Oncol. 2022 Aug 18;12:950783. doi: 10.3389/fonc.2022.950783 (PMC9434379; doi:10.3389/fonc.2022.950783)
Supplement: Supplementary Table 6 — The 8 lncRNAs for constructing the prognostic model [file Table_6.xlsx]

## Sheet: Sheet1
id	coef	HR.95L	HR.95H	pvalue
U91328.1	-1.25527	0.121973	0.524432	0.000220182
AC246787.2	-0.538806	0.230746	0.842981	0.0132584
AC005034.3	0.470137	1.26551	3.33248	0.00357661
AP000346.1	-4.05636	0.00389843	0.219178	0.000588995
LINC01150	-0.589753	0.273139	0.83945	0.0101414
LINC01843	0.388778	1.10749	1.89274	0.00679553
AL603839.3	-0.586773	0.263527	0.827945	0.00914798
AC087588.1	0.952488	1.51792	4.00424	0.000265864
