# Supplementary material for: A novel glycosyltransferase-related lncRNA signature correlates with lung adenocarcinoma prognosis
Source: Front Oncol. 2022 Aug 18;12:950783. doi: 10.3389/fonc.2022.950783 (PMC9434379; doi:10.3389/fonc.2022.950783)
Supplement: Supplementary Table 7 — The prediction result of lncLocator 2.0 [file Table_7.xlsx]

## Sheet: Sheet1
Name	Predicted CNRCI	Predicted location
U91328.1	0.235939	Cytoplasm
AC246787.2	-1.66872	Nucleus
AC005034.3	-0.389407	Nucleus
AP000346.1	0.3592	Cytoplasm
AL603839.3	1.13132	Cytoplasm
AC087588.1	0.972124	Cytoplasm
LINC01150	-1.0335	Nucleus
LINC01843	-1.08812	Nucleus
